# Supplementary material for: Systemic Lipid Metabolism Dysregulation as a Possible Driving Force of Fracture Non-Unions?
Source: Bioengineering (Basel). 2024 Nov 11;11(11):1135. doi: 10.3390/bioengineering11111135 (PMC11592249; doi:10.3390/bioengineering11111135)
Supplement: Supplementary file 1 [file bioengineering-11-01135-s001.zip]

Archive with 1 entries (1 files):
- bioengineering-3293237-supplementary.pdf
